# Supplementary material for: 27-Hydroxymangiferolic Acid Extends Lifespan and Improves Neurodegeneration in Caenorhabditis elegans by Activating Nuclear Receptors
Source: Molecules. 2025 Feb 21;30(5):1010. doi: 10.3390/molecules30051010 (PMC11902184; doi:10.3390/molecules30051010)
Supplement: Supplementary file 1 [file molecules-30-01010-s001.zip]

Archive with 1 entries (1 files):
- molecules-3445287-supplementary.pdf
